# Supplementary material for: Mendelian Randomization Analyses of Chronic Immune-Mediated Diseases, Circulating Inflammatory Biomarkers, and Cytokines in Relation to Liver Cancer
Source: Cancers (Basel). 2023 May 26;15(11):2930. doi: 10.3390/cancers15112930 (PMC10251825; doi:10.3390/cancers15112930)
Supplement: Supplementary file 1 [file cancers-15-02930-s001.zip]

Archive with 1 entries (1 files):
- cancers-2399438-supplementary.pdf
